# Supplementary material for: Combining Multiple Plant Attributes to Reveal Differences in Community Structure in Two Distant Deserts in Central Asia
Source: Plants (Basel). 2023 Sep 17;12(18):3286. doi: 10.3390/plants12183286 (PMC10537988; doi:10.3390/plants12183286)
Supplement: Supplementary file 1 [file plants-12-03286-s001.zip]

Archive with 1 entries (1 files):
- plants-2591270-supplementary.pdf
